# Supplementary material for: NMR Relaxivities of Paramagnetic Lanthanide-Containing Polyoxometalates
Source: Molecules. 2021 Dec 10;26(24):7481. doi: 10.3390/molecules26247481 (PMC8703889; doi:10.3390/molecules26247481)
Supplement: Supplementary file 1 [file molecules-26-07481-s001.zip]

Archive with 1 entries (1 files):
- molecules-1438892-supplementary.pdf
